# Supplementary material for: Diurnal periodicity of conidia of aquatic hyphomycetes in water and entrapment on latex-coated slides in two South Indian streams
Source: Mycology. 2016 Jun 20;7(2):88–97. doi: 10.1080/21501203.2016.1196759 (PMC6059061; doi:10.1080/21501203.2016.1196759)
Supplement: Supplementary_material.zip [file TMYC_A_1196759_SM3838.zip]

Archive with 4 entries (3 files):
- Supplementary material/
- Supplementary material/Table_S1.docx
- Supplementary material/Table_S2.docx
- Supplementary material/Table_S3.docx
